# Supplementary material for: Heat adaptation of phage T7 under an extended genetic code
Source: Virus Evol. 2021 Dec 1;7(2):veab100. doi: 10.1093/ve/veab100 (PMC8923235; doi:10.1093/ve/veab100)
Supplement: veab100_Supp [file veab100_supp.zip]

Archive with 1 entries (1 files):
- Sequencing_Analysis.zip
